# Supplementary material for: Direct Cytosolic Delivery of Citraconylated Proteins
Source: Pharmaceutics. 2023 Jan 8;15(1):218. doi: 10.3390/pharmaceutics15010218 (PMC9861219; doi:10.3390/pharmaceutics15010218)
Supplement: Supplementary file 1 [file pharmaceutics-15-00218-s001.zip]

Archive with 3 entries (2 files):
- pharmaceutics-2102534-supplementary/
- pharmaceutics-2102534-supplementary/pharmaceutics-2102534-supplementary.pdf
- pharmaceutics-2102534-supplementary/Supporting video_mp4.zip
